# Supplementary material for: Temporal dynamics of bacteria-plasmid coevolution under antibiotic selection
Source: ISME J. 2018 Sep 12;13(2):559–62. doi: 10.1038/s41396-018-0276-9 (PMC6330079; doi:10.1038/s41396-018-0276-9)
Supplement: Supplementary file 2 — Supplementary Table 1 [file 41396_2018_276_MOESM2_ESM.xlsx]

## Sheet: Sheet1
sample	Population	Transfer	Rep	chrom	pos	ref	alt	geneName	effect	impact	HGVS.c	HGVS.p
T4_8_1	T4	8	1	U00096	3535349	C	[T]	envZ	missense_variant	MODERATE	c.520G>A	p.Gly174Arg
T4_8_2	T4	8	2	U00096	1553911	G	[A]	adhP-maeA	intergenic_region	MODIFIER	n.1553911G>A
T4_8_3	T4	8	3	U00096	1553911	G	[A]	adhP-maeA	intergenic_region	MODIFIER	n.1553911G>A
T4_16_1	T4	16	1	U00096	1553911	G	[A]	adhP-maeA	intergenic_region	MODIFIER	n.1553911G>A
T4_16_1	T4	16	1	U00096	986937	na	na	ompF	IS5	HIGH
T4_16_2	T4	16	2	U00096	1553911	G	[A]	adhP-maeA	intergenic_region	MODIFIER	n.1553911G>A
T4_16_2	T4	16	2	U00096	986937	na	na	ompF	IS5	HIGH
T4_16_3	T4	16	3	U00096	1553911	G	[A]	adhP-maeA	intergenic_region	MODIFIER	n.1553911G>A
T4_16_3	T4	16	3	U00096	986937	na	na	ompF	IS5	HIGH
T4_40_1	T4	40	1	U00096	1553911	G	[A]	adhP-maeA	intergenic_region	MODIFIER	n.1553911G>A
T4_40_1	T4	40	1	U00096	1258962	CTGGCGGGTGCCCGTGT	[C]	ychH	frameshift_variant	HIGH	c.180_195delTGCCCGTGTTGGCGGG	p.Ala61fs
T4_40_1	T4	40	1	BN000925	14957	C	[G]	tetA	missense_variant	MODERATE	c.908C>G	p.Ala303Gly
T4_40_1	T4	40	1	U00096	986937	na	na	ompF	IS5	HIGH
T4_40_2	T4	40	2	U00096	1258835	GT	[G]	ychH	frameshift_variant	HIGH	c.47delT	p.Leu16fs
T4_40_2	T4	40	2	BN000925	14957	C	[G]	tetA	missense_variant	MODERATE	c.908C>G	p.Ala303Gly
T4_40_2	T4	40	2	U00096	986937	na	na	ompF	IS5	HIGH
T4_40_3	T4	40	3	U00096	1298371	C	[A]	adhE-ychE	intergenic_region	MODIFIER	n.1298371C>A
T4_40_3	T4	40	3	U00096	1296375	A	[G]	adhE	missense_variant	MODERATE	c.1747T>C	p.Phe583Leu
T4_40_3	T4	40	3	U00096	1258818	G	[T]	ychH	missense_variant	MODERATE	c.28G>T	p.Gly10Cys
T4_40_3	T4	40	3	BN000925	14957	C	[G]	tetA	missense_variant	MODERATE	c.908C>G	p.Ala303Gly
T4_40_3	T4	40	3	U00096	986937	na	na	ompF	IS5	HIGH
T4_40_3	T4	40	3	U00096	4543605	na	na	fimA	IS186	HIGH
T4_80	T4	80	1	U00096	482975	C	A	acrB	missense	MODERATE	c.1429G>T	p.Ala477Ser
T4_80	T4	80	1	U00096	486094	na	na	acrR	IS2	HIGH	na	na
T4_80	T4	80	1	U00096	1296375	A	G	adhE	missense	MODERATE	c.1747T>C	p.Phe583Leu
T4_80	T4	80	1	U00096	1298371	C	A	adhE-ychE	intergenic	MODIFIER	n.1298371C>A
T4_80	T4	80	1	U00096	4543605	na	na	fimA	IS186?	HIGH	na	na
T4_80	T4	80	1	U00096	1978377	na	na	flhD-insB1	intergenic IS5	MODIFIER	na	na
T4_80	T4	80	1	U00096	986937	na	na	ompF	IS5	HIGH	na	na
T4_80	T4	80	1	U00096	1125778	na	na	rimJ	IS1	HIGH	na	na
T4_80	T4	80	1	BN000925	14957	C	G	tetA	missense	MODERATE	c.908C>G	p.Ala303Gly
T4_80	T4	80	1	BN000925	14765	A	C	tetA	missense	MODERATE	c.716A>C	p.Asp239Ala
T4_80	T4	80	1	U00096	1258818	G	T	ychH	missense	MODERATE	c.28G>T	p.Gly10Cys
AT5_8_1	AT5	8	1	U00096	1296375	A	[G]	adhE	missense_variant	MODERATE	c.1747T>C	p.Phe583Leu
AT5_8_2	AT5	8	2	U00096	1489739	T	[A]	gapC	synonymous_variant	LOW	c.975A>T	p.Ala325Ala
AT5_8_2	AT5	8	2	U00096	1545027>1555554	na	na	yddL_yddG_fdnG_fdnH_fdnI_yddM_adhP	duplication	unknown
AT5_8_3	AT5	8	3	U00096	1296375	A	[G]	adhE	missense_variant	MODERATE	c.1747T>C	p.Phe583Leu
AT5_16_1	AT5	16	1	U00096	1296375	A	[G]	adhE	missense_variant	MODERATE	c.1747T>C	p.Phe583Leu
AT5_16_1	AT5	16	1	U00096	986937	na	na	ompF	IS5	HIGH
AT5_16_2	AT5	16	2	U00096	1296375	A	[G]	adhE	missense_variant	MODERATE	c.1747T>C	p.Phe583Leu
AT5_16_2	AT5	16	2	U00096	986937	na	na	ompF	IS5	HIGH
AT5_16_3	AT5	16	3	BN000925	15122	T	[C]	tetA	missense_variant	MODERATE	c.1073T>C	p.Ile358Thr
AT5_16_3	AT5	16	3	U00096	986937	na	na	ompF	IS5	HIGH
AT5_40_1	AT5	40	1	U00096	1298371	C	[A]	adhE-ychE	intergenic_region	MODIFIER	n.1298371C>A
AT5_40_1	AT5	40	1	U00096	1296375	A	[G]	adhE	missense_variant	MODERATE	c.1747T>C	p.Phe583Leu
AT5_40_1	AT5	40	1	U00096	1212080	AC	[A]	iraM-ycgX	intergenic_region	MODIFIER	n.1212081delC
AT5_40_1	AT5	40	1	BN000925	13620	G	[T]	tetR	missense_variant	MODERATE	c.325C>A	p.Gln109Lys
AT5_40_1	AT5	40	1	U00096	986890	na	na	ompF	IS2	HIGH
AT5_40_1	AT5	40	1	U00096	1258924	na	na	ychH	IS1	HIGH
AT5_40_2	AT5	40	2	BN000925	14765	A	[G]	tetA	missense_variant	MODERATE	c.716A>G	p.Asp239Gly
AT5_40_2	AT5	40	2	U00096	986808	na	na	ompF	IS2	HIGH
AT5_40_2	AT5	40	2	U00096	1258932	na	na	ychH	IS1	HIGH
AT5_40_2	AT5	40	2	U00096	1545027>1555554	na	na	yddL_yddG_fdnG_fdnH_fdnI_yddM_adhP	duplication	unknown
AT5_40_3	AT5	40	3	U00096	4168922	AGT	[A]	rrlB	intragenic_variant	MODIFIER	n.4168923_4168924delGT
AT5_40_3	AT5	40	3	U00096	1298371	C	[A]	adhE-ychE	intergenic_region	MODIFIER	n.1298371C>A
AT5_40_3	AT5	40	3	U00096	1296375	A	[G]	adhE	missense_variant	MODERATE	c.1747T>C	p.Phe583Leu
AT5_40_3	AT5	40	3	BN000925	13499	T	[G]	tetR	missense_variant	MODERATE	c.446A>C	p.Gln149Pro
AT5_40_3	AT5	40	3	U00096	313787	na	na	ykgP	IS5	HIGH
AT5_40_3	AT5	40	3	U00096	986937	na	na	ompF	IS5	HIGH
AT5_40_3	AT5	40	3	U00096	2536310	na	na	crr	IS1	HIGH
AT5_80	AT5	80	1	U00096	486043	na	na	acrR	IS1	HIGH	na	na
AT5_80	AT5	80	1	U00096	1292997	na	na	hns-tdk	intergenic IS1	MODIFIER	na	na
AT5_80	AT5	80	1	U00096	215831	G	T	nlpE	missense	MODERATE	c.563G>T	p.Gly188Val
AT5_80	AT5	80	1	U00096	986840	na	na	ompF	IS1	HIGH	na	na
AT5_80	AT5	80	1	BN000925	14765	A	T	tetA	missense	MODERATE	c.716A>T	p.Asp239Val
AT5_80	AT5	80	1	U00096	1258971	GC	G	ychH	frameshift	HIGH	c.184delC	p.Arg62fs
AT5_80	AT5	80	1	U00096	1552320>1563331	na	na	yddM_adhP_maeA_sra_bdm_osmC_ddpF_ddpD_ddpC_ddpB_ddpA_ddpX	duplication	unknown	na	na
AT2_8_1	AT2	8	1	U00096	1045920	C	[T]	gfcD	missense_variant	MODERATE	c.2026G>A	p.Gly676Arg
AT2_8_1	AT2	8	1	U00096	29402	C	[A]	dapB-carA	intergenic_region	MODIFIER	n.29402C>A
AT2_8_1	AT2	8	1	U00096	1538166>1568683	na	na	narZ_narU_yddK_yddL_yddG_fdnG_fdnH_fndI_yddM_adhP_maeA_sra_bdm_osmC_ddpF_ddpD_ddpC_ddpB_ddpA_ddpX_dosP_dosC	duplication	unknown
AT2_8_3	AT2	8	3	U00096	2042464	na	na	yodB	IS5	HIGH
AT2_16_1	AT2	16	1	U00096	1045920	C	[T]	gfcD	missense_variant	MODERATE	c.2026G>A	p.Gly676Arg
AT2_16_1	AT2	16	1	U00096	986937	na	na	ompF	IS5	HIGH
AT2_16_2	AT2	16	2	U00096	1045920	C	[T]	gfcD	missense_variant	MODERATE	c.2026G>A	p.Gly676Arg
AT2_16_2	AT2	16	2	U00096	986937	na	na	ompF	IS5	HIGH
AT2_16_3	AT2	16	3	U00096	1045920	C	[T]	gfcD	missense_variant	MODERATE	c.2026G>A	p.Gly676Arg
AT2_16_3	AT2	16	3	U00096	986937	na	na	ompF	IS5	HIGH
AT2_40_1	AT2	40	1	U00096	1298371	C	[A]	adhE-ychE	intergenic_region	MODIFIER	n.1298371C>A
AT2_40_1	AT2	40	1	U00096	1296375	A	[G]	adhE	missense_variant	MODERATE	c.1747T>C	p.Phe583Leu
AT2_40_1	AT2	40	1	U00096	1258727	A	[G]	pth-ychH	intergenic_region	MODIFIER	n.1258727A>G
AT2_40_1	AT2	40	1	BN000925	14765	A	[G]	tetA	missense_variant	MODERATE	c.716A>G	p.Asp239Gly
AT2_40_1	AT2	40	1	U00096	986348	na	na	ompF	IS1	HIGH
AT2_40_1	AT2	40	1	U00096	2042262	na	na	yodB	IS5	HIGH
AT2_40_2	AT2	40	2	U00096	1298371	C	[A]	adhE-ychE	intergenic_region	MODIFIER	n.1298371C>A
AT2_40_2	AT2	40	2	U00096	1296375	A	[G]	adhE	missense_variant	MODERATE	c.1747T>C	p.Phe583Leu
AT2_40_2	AT2	40	2	U00096	1258727	A	[G]	pth-ychH	intergenic_region	MODIFIER	n.1258727A>G
AT2_40_2	AT2	40	2	BN000925	14765	A	[G]	tetA	missense_variant	MODERATE	c.716A>G	p.Asp239Gly
AT2_40_2	AT2	40	2	U00096	986348	na	na	ompF	IS1	HIGH
AT2_40_3	AT2	40	3	U00096	1298371	C	[A]	adhE-ychE	intergenic_region	MODIFIER	n.1298371C>A
AT2_40_3	AT2	40	3	U00096	1296375	A	[G]	adhE	missense_variant	MODERATE	c.1747T>C	p.Phe583Leu
AT2_40_3	AT2	40	3	U00096	1258727	A	[G]	pth-ychH	intergenic_region	MODIFIER	n.1258727A>G
AT2_40_3	AT2	40	3	BN000925	14765	A	[G]	tetA	missense_variant	MODERATE	c.716A>G	p.Asp239Gly
AT2_40_3	AT2	40	3	U00096	986348	na	na	ompF	IS1	HIGH
AT2_80	AT2	80	1	U00096	1296375	A	G	adhE	missense	MODERATE	c.1747T>C	p.Phe583Leu
AT2_80	AT2	80	1	U00096	1298371	C	A	adhE-ychE	intergenic	MODIFIER	n.1298371C>A
AT2_80	AT2	80	1	U00096	986348	na	na	ompF	IS1	HIGH	na	na
AT2_80	AT2	80	1	U00096	1258727	A	G	pth-ychH	intergenic	MODIFIER	n.1258727A>G
AT2_80	AT2	80	1	U00096	3213531	T	G	rpoD	missense	MODERATE	c.485T>G	p.Ile162Ser
AT2_80	AT2	80	1	U00096	2700252	CA	C	shoB-ohsC	intergenic	MODIFIER	n.2700253delA
AT2_80	AT2	80	1	BN000925	14765	A	G	tetA	missense	MODERATE	c.716A>G	p.Asp239Gly
AT2_80	AT2	80	1	U00096	1398001>1427479	na	na	uspE_fnr_abgT_abgB_abgA_abgR_mcaS_smrA_ydaM_ydaN_fnrS_dbpA_ttcA_intR_ydaC_recT_ydaQ_ralA_ralR_recE_racC_ydaE_kilR_sieB_ydaG_ydaF_racR_ydaS_ydaU_rzpR_ydaW_rzoR_trkG_ynaK_ydaY_tmpR	deletion	HIGH	na	na
AT2_80	AT2	80	1	U00096	2042464	na	na	yobB	IS5	HIGH	na	na
